# Supplementary material for: Regulatory T Cells Restrain Interleukin-2- and Blimp-1-Dependent Acquisition of Cytotoxic Function by CD4+ T Cells
Source: Immunity. 2020 Jan 14;52(1):151–166.e6. doi: 10.1016/j.immuni.2019.12.007 (PMC7369640; doi:10.1016/j.immuni.2019.12.007)
Supplement: Table S1. Genes Differentially Expressed between Trp1 Th Cells and Trp1 Th-ctx Cells, Related to Figure 1 [file mmc2.xlsx]

## Sheet: Sheet1
List of differentially expressed genes between Trp1 Th and Trp1 Th-ctx cells (p <0.01 and FC ≥2)
Th-ctx > Th				Th > Th-ctx
Gene	log2 fold change	adjusted p value		Gene	log2 fold change	adjusted p value
Gzma	5.55712	1.55e-06		Sostdc1	-4.60076	4.69e-07
Pdk4	3.74259	1.63e-08		1700019D03Rik	-3.35452	2.85e-06
Ccr2	3.45548	1.94e-05		Stfa3	-3.29989	4.7e-06
Gzmk	3.15106	0.000120143		Dapl1	-2.30765	5.74e-06
Ccr5	3.1111	3.65e-07		Tox	-2.43113	7.75e-06
Esm1	3.09626	0.00058224		Ccr6	-2.89974	1.11e-05
Cass4	2.79205	1.31e-07		Lrrk2	-2.79234	1.93e-05
Plcxd1	2.75928	4.67e-06		Hmgn3	-2.65827	2.03e-05
B4galnt4	2.75508	0.000229135		Gpm6b	-2.24811	4.65e-05
Pde3b	2.71413	1.19e-05		Ank3	-1.60246	6.87e-05
Ecm1	2.71375	1.07e-05		Nrgn	-2.18339	7.08e-05
Ifitm6	2.69567	2.18e-05		Ppic	-1.56703	7.81e-05
Tgfb3	2.68114	2.46e-05		Unc13b	-2.3725	7.9e-05
Il4	2.60338	0.00417235		Synpo	-2.1661	7.9e-05
P2ry14	2.57606	6.46e-07		Lum	-1.88849	8.1e-05
Slamf7	2.57133	3.79e-05		Slc26a2	-1.03121	8.35e-05
Cdkn1a	2.571	4.69e-07		Rida	-1.06899	8.35e-05
Ndnf	2.4246	1.93e-05		Ptn	-3.50887	8.47e-05
Egln3	2.41406	2.23e-05		Ccdc141	-1.69848	9.84e-05
Ctla2a	2.369	0.00156032		C76533	-1.4262	0.000103349
Mxd1	2.31744	1.14e-05		Tbc1d4	-1.69892	0.000122001
Ccl5	2.31049	0.000758972		Tdrd7	-1.36895	0.000122001
Ctla2b	2.20893	0.000715549		Dlg2	-1.50753	0.000122149
Egr1	2.19365	9.33e-07		Ppp2r3a	-1.36031	0.000122149
Fosb	2.16419	0.00213364		Dkc1	-1.01921	0.000130395
Gpr34	2.13906	0.000923717		Nrp1	-1.10212	0.000150302
Dyrk3	2.1286	7.19e-05		Adrb1	-1.28228	0.00015419
Ier3	2.10253	0.00165836		Ypel2	-1.30493	0.000175531
Acoxl	2.04792	9.46e-06		Itgb8	-2.40031	0.000229135
Ddr1	2.04678	0.00188797		Ccr7	-2.01361	0.000245045
Arl5b	2.04346	2.03e-05		Cnrip1	-1.12847	0.000245045
Exoc4	2.024	5.29e-07		Epdr1	-1.85273	0.000306566
	2.01036	4.67e-06		Marcksl1	-1.28583	0.000316969
Egr3	2.00284	0.000229135		Dclk1	-2.20152	0.000322104
Icam1	1.99475	4.67e-06		Dock4	-1.80607	0.00032215
Il10	1.98446	0.0065723		Cd200	-1.4238	0.000328024
Ddias	1.94263	6.24e-05		Aff3	-1.02143	0.000328335
Fas	1.93406	5.74e-06		Gldc	-1.98762	0.000364972
Gzmb	1.91753	0.000564624		Mfhas1	-1.15467	0.000400244
Adrb2	1.90341	0.000121689		Calu	-1.27199	0.000400408
Eya2	1.90188	1.93e-05		Clec7a	-1.79802	0.000411771
Anxa1	1.89863	1.52e-05		Lrig1	-1.62227	0.000412569
Pmaip1	1.89834	0.000572818		Idi2	-3.02903	0.000446273
Gadd45b	1.86433	4.02e-05		Decr1	-1.16112	0.000503709
Ppp1r3b	1.86254	0.000245045		Armcx2	-1.53044	0.000558542
Ston2	1.85829	8.35e-05		Npnt	-3.01717	0.00060137
Soat2	1.81434	0.000137392		Abcd3	-1.68167	0.000668565
Rras2	1.80951	0.000201969		Hapln1	-2.34948	0.000674222
Maff	1.8059	0.000503709		Ipo4	-1.30173	0.000679903
Bcl2l11	1.80543	0.00058224		Fam178b	-1.54023	0.000731652
Nfkbid	1.79593	0.000389908		C130057M05Rik	-1.61709	0.000812144
Slamf1	1.7888	5.32e-05		Spp1	-2.89853	0.000863683
Asb2	1.78782	0.00014184		Sdr39u1	-1.40055	0.00089169
Csrnp1	1.7676	0.00015419		BB163080	-1.36818	0.000922187
Gadd45g	1.75661	0.000316969		Dgki	-1.26805	0.000972163
Pglyrp2	1.73591	7.9e-05		5430435K18Rik	-1.27909	0.000975344
Metrnl	1.72617	7.69e-05		Crtam	-1.41045	0.000986896
Crim1	1.71802	0.000113651		Ung	-1.0292	0.000999106
Treml2	1.70635	0.000461956		Pnkd	-1.65928	0.00106292
9230114K14Rik	1.70046	0.000167929		Ccdc90b	-1.06952	0.00106333
Klrb1f	1.69556	2.11e-05		Cacna1d	-1.68826	0.00113193
Errfi1	1.66788	8.62e-05		Mamdc2	-1.32847	0.001151
Slc2a3	1.66467	5.32e-05		Lgals7	-1.94629	0.00125216
Arrdc3	1.65672	3.79e-05		Trps1	-1.04152	0.00134074
Mx1	1.64806	0.00120809		Wisp1	-2.159	0.00153357
St8sia1	1.64596	4.14e-05		Serpinf1	-1.74429	0.00156399
Pik3ap1	1.64386	7.9e-05		Tgfbi	-2.67908	0.00163135
Acod1	1.63652	0.00412045		Gfra2	-2.71968	0.00178711
Cipc	1.63607	0.000117492		Cd9	-1.23928	0.00184937
Il21	1.63198	0.000117071		Wls	-1.94243	0.00185199
Fgl2	1.61838	0.0012348		Ntrk3	-2.12161	0.00186743
Tiparp	1.60454	0.000229135		Tcf7	-1.05152	0.00186743
Bcl3	1.60012	0.000494843		Tff1	-1.39881	0.00195177
Dzip1	1.5869	0.000744835		2900026A02Rik	-1.64148	0.00207482
Hilpda	1.57287	6.24e-05		Cd83	-2.07264	0.00210012
Gm14005	1.56627	3.51e-05		Ispd	-1.72483	0.00210171
Pim1	1.56381	0.000306566		H2-Aa	-1.53212	0.00213364
Tnf	1.56197	0.000120538		Srgap3	-1.22685	0.00219462
Ier2	1.54051	0.000182263		Tmcc3	-1.65524	0.00229455
Ccng1	1.53587	2.15e-06		Apex1	-1.1131	0.00238224
F2rl2	1.52792	5.32e-05		1110032F04Rik	-1.51354	0.00238224
Tex15	1.52439	0.00060137		Enpp2	-3.01985	0.00243191
Ccr1	1.52016	2.46e-05		Atrnl1	-2.02377	0.00267063
Mctp2	1.51872	9.48e-05		Tshz2	-1.16712	0.00270697
Ppp1r15a	1.50998	0.000613401		Pkp4	-1.53491	0.00283612
Paqr4	1.50864	0.000279584		Lipo3	-1.28047	0.00291073
Themis	1.50718	7.23e-05		Cd74	-1.44411	0.00291073
Slc19a2	1.50393	2.15e-06		Uhrf2	-1.0418	0.00293386
Bach1	1.50251	4.67e-06		Srm	-1.10081	0.00301116
Klf10	1.50208	5.12e-05		Cybb	-1.27842	0.00319008
Tha1	1.49825	0.00207386		Foxred2	-1.11013	0.00325251
4930486L24Rik	1.49347	7.9e-05		Fam81a	-1.33499	0.00354929
Klf7	1.48923	4.26e-05		Penk	-2.05736	0.00354929
Kdm6b	1.48677	0.000142917		2310050P20Rik	-1.54142	0.00357486
Cd69	1.47806	0.000134015		Fam84a	-1.63372	0.00373894
Pvt1	1.47535	4.65e-05		Chil3	-1.04067	0.00380653
Tesc	1.45817	0.000210054		Sfmbt2	-1.07889	0.00390661
Pvr	1.45218	8.35e-05		Xcl1	-2.45258	0.00409184
Nr4a1	1.45011	0.00275449		Gm4274	-1.00884	0.00416091
Sbno2	1.43885	0.00170883		Itih5	-1.12066	0.00439452
Btg2	1.43516	0.00344085		Lyz1	-3.54207	0.00443362
Itgb3	1.42201	0.00059077		Cst3	-1.06568	0.0047696
Fam102a	1.42143	0.00016611		B3gnt5	-1.09022	0.00497858
F2rl1	1.41702	0.00981617		Plagl1	-2.49282	0.005365
Kbtbd11	1.41552	0.000564868		Tnfsf11	-1.26735	0.00549227
Skil	1.41385	0.000277697		Bcat1	-1.36489	0.00590415
Ermn	1.4125	0.000412569		Oasl2	-1.48587	0.00590585
Gramd3	1.40048	0.0036815		DXErtd242e	-1.4231	0.00594958
Adam19	1.40037	0.00196593		Capsl	-1.26823	0.00624699
Tspoap1	1.39837	0.00710095		Phactr2	-1.55067	0.006364
Zfp36	1.39787	0.000623108		Slc44a1	-1.05814	0.00643588
Tnfaip3	1.39545	0.00354839		Shtn1	-1.60192	0.00678929
Ak4	1.39278	0.00967649		Bach2	-1.16641	0.00689213
Socs2	1.39037	5.23e-05		Ccl1	-1.54494	0.00703645
Nr4a3	1.38858	0.00533148		Actn1	-1.00122	0.00712234
Malat1	1.38842	0.00801333		H2-Eb1	-1.43998	0.00712234
Aldoc	1.38767	0.000218613		Atp2b2	-1.04419	0.00712234
Ptp4a3	1.38453	0.00109719		Nrn1	-1.77174	0.00713484
Tnfsf14	1.36266	0.00213364		Lpl	-2.0817	0.00723073
Smad3	1.34228	0.000128118		Id3	-1.38497	0.00762505
Fosl1	1.3395	0.000923328		Dctd	-1.20893	0.00811375
Klf2	1.33695	0.000744835		Dgkg	-1.09221	0.0082878
Emp1	1.33583	0.00131673		Acsl6	-1.44365	0.00892725
Srsf3	1.33564	0.001151		Ly86	-1.75503	0.00893068
Gpr146	1.33259	7.9e-05		4633401B06Rik	-1.67453	0.00907082
Ankrd37	1.32914	2.18e-05		Lyz2	-2.83895	0.00991433
Mmp9	1.32518	1.93e-05
Ptpre	1.32254	2.03e-05
Reck	1.32115	0.000484773
Epas1	1.32001	0.000446273
Cacnb3	1.31847	0.00547106
Phlda3	1.3174	0.00771314
Arl4c	1.30604	0.00103819
Ddit3	1.30376	1.19e-05
Plcxd2	1.30196	0.0063316
D530037H12Rik	1.29806	0.00552785
BB165335	1.29797	0.000758972
Vsir	1.29184	0.000122001
Tktl1	1.2889	0.000132903
Birc3	1.28883	0.000201969
Dleu2	1.28803	0.00380943
Map6	1.28689	0.0004605
Slc25a19	1.27903	5.12e-05
Lncpint	1.27721	0.000484773
Mylip	1.27432	0.00374269
Ifit1bl1	1.26605	0.00573094
6430571L13Rik	1.26199	5.74e-06
Neat1	1.25654	0.00103935
Glrx	1.25653	0.000861518
Sorl1	1.25614	0.00408713
Tspan5	1.25579	0.000438226
Grap2	1.25155	0.000230491
Ss18	1.25081	0.00442376
Trp53inp1	1.25035	2.48e-05
Ctla4	1.24909	0.00353247
D9Wsu90e	1.24172	0.000392474
Pde4b	1.24028	7.9e-05
Fosl2	1.24023	0.00938299
S1pr1	1.23924	0.00342719
Tmem86b	1.23426	0.00108609
A630038E17Rik	1.23307	0.00411242
Rel	1.22774	0.00068745
Slc9a9	1.22307	0.0010677
Gem	1.22227	0.00561315
Nod1	1.21946	0.000272979
Gpr18	1.21422	0.000422157
AI661384	1.21167	0.00442376
Maf	1.20879	0.00337955
Mdm4	1.2047	0.000120538
Dgat1	1.20264	0.000890178
Pag1	1.19901	4.76e-05
Arsb	1.19599	0.00332713
Cdkn2d	1.18954	0.00161969
Tgif1	1.1837	0.00659417
Map3k8	1.1824	0.00781715
Tle4	1.17613	0.00147466
Cish	1.17438	0.000930987
5430414B19Rik	1.17351	0.00496281
Lysmd3	1.16892	0.000277697
Slc41a2	1.16892	0.000411771
Galnt10	1.16538	0.000389908
D1Ertd622e	1.16116	0.00288773
Tgfbr1	1.1572	8.47e-05
Itgb7	1.15485	0.00219462
Atp8b4	1.1543	0.00726149
Tm6sf1	1.15377	0.000855533
St3gal4	1.15273	0.00288773
Satb1	1.1523	0.00399033
P4ha1	1.15081	0.000564868
Egr2	1.15066	0.00182236
Ero1l	1.14833	0.000103349
Fam46c	1.14767	0.0032191
6230424C14Rik	1.14728	0.00639666
Adgrg3	1.14699	6.15e-06
Tnfsf9	1.14385	0.00332713
5830468F06Rik	1.14194	0.0095115
Polk	1.13509	7.9e-05
Prss30	1.13483	0.00431773
Ltb4r1	1.13153	0.00781715
Miat	1.13146	0.00181829
E330009J07Rik	1.1295	0.000265034
Klk8	1.12377	0.000680016
Kdm7a	1.12149	0.00393861
Arih2	1.12089	6.55e-05
Epsti1	1.12028	0.00233844
Dcun1d3	1.11812	6.43e-05
Itpr2	1.11796	2.79e-05
Antxr2	1.11184	7.78e-06
Grasp	1.11168	0.00986811
Malt1	1.10944	0.00301943
Stk32c	1.10406	0.000484773
Atf3	1.10246	0.00288773
Itga1	1.09793	0.00648341
Rps6ka5	1.09375	0.00293594
Mdm2	1.09066	2.04e-05
Rnf149	1.08969	0.00128261
Med12l	1.08859	0.000128118
Arhgef10	1.08713	4.83e-05
Runx1	1.0862	0.000188187
Stom	1.08443	0.000507829
Samd11	1.08239	0.00101033
Hemk1	1.07877	0.000134015
Pgs1	1.07871	3.24e-05
Atf6	1.07788	0.00114723
Amz2	1.07724	4.83e-05
A930006K02Rik	1.07712	0.00648341
Dennd1b	1.07638	0.00238852
Rasgef1b	1.07629	0.000975344
Pwwp2b	1.06967	0.00117012
Celf5	1.06802	0.00276686
Cyp2s1	1.06746	0.00380791
Sytl2	1.05559	0.00238224
1190002N15Rik	1.04359	0.000806652
Chd7	1.04195	0.00206395
Frmd4b	1.03994	0.000128118
Ryr1	1.03153	0.0069952
Irf4	1.02926	0.00425998
Gab3	1.02738	0.000763646
Lpin1	1.02617	0.00129995
Ifi209	1.02447	0.00212166
Trpm4	1.02228	0.000458525
Abcb9	1.02036	0.00373516
1700007K13Rik	1.01884	0.00894823
Cd7	1.01683	0.0069469
Adora2b	1.01367	0.00440701
Irf1	1.01302	0.000972163
Gpld1	1.00951	0.00323393
9930031P18Rik	1.00949	0.000546963
Gm20559	1.0087	0.000679555
Nfkbiz	1.00726	0.00543819
Gpr171	1.00589	0.00678929
Sntb2	1.00528	0.00200528
Ifngr1	1.00493	0.00923258
Fam241a	1.00301	0.00393413
Arrb1	1.0021	0.00257558
Agpat4	1.00059	0.000696903
