# Supplementary material for: Regulatory T Cells Restrain Interleukin-2- and Blimp-1-Dependent Acquisition of Cytotoxic Function by CD4+ T Cells
Source: Immunity. 2020 Jan 14;52(1):151–166.e6. doi: 10.1016/j.immuni.2019.12.007 (PMC7369640; doi:10.1016/j.immuni.2019.12.007)
Supplement: Table S2. Genes Encoding Transcription Factors Differentially Expressed in Trp1 Th Cells and Trp1 Th-ctx Cells, Related to Figure 1 [file mmc3.xlsx]

## Sheet: Sheet1
List of differentially expressed transcription factors between Th Trp1 and Th-ctx Trp1 cells (p <0.01 and FC ≥2)
Th-ctx > Th				Th > Th-ctx
Gene	log2 fold change	adjusted p value		Gene	log2 fold change	adjusted p value
Mxd1	2.31744	4.58e-06		Plagl1	-2.49282	0.00440249
Egr1	2.19365	5.03e-07		Tox	-2.43113	4.03e-06
Fosb	2.16419	0.00182762		Id3	-1.38497	0.00614935
Egr3	2.00284	0.000203956		Tshz2	-1.16712	0.00233312
Maff	1.8059	0.000419912		Bach2	-1.16641	0.00564244
Bach1	1.50251	2.52e-06		Hlf	-1.13764	0.0085291
Klf10	1.50208	2.33e-05		Tox2	-1.10013	0.00814457
Klf7	1.48923	1.84e-05		Tcf7	-1.05152	0.00158958
Nr4a1	1.45011	0.00233312		Trps1	-1.04152	0.00116511
Skil	1.41385	0.000238224
Nr4a3	1.38858	0.00440249
Fosl1	1.3395	0.000858816
Klf2	1.33695	0.000645501
Epas1	1.32001	0.000361592
Ddit3	1.30376	4.58e-06
Fosl2	1.24023	0.00751993
Rel	1.22774	0.000595643
Maf	1.20879	0.00289228
Tgif1	1.1837	0.00542988
Satb1	1.1523	0.00352852
Egr2	1.15066	0.00156782
Atf3	1.10246	0.00245904
Runx1	1.0862	0.000171988
Atf6	1.07788	0.00101471
Chd7	1.04195	0.00177355
Irf4	1.02926	0.00382485
Prdm1	1.0154	0.00834202
Irf1	1.01302	0.000882906
