# Supplementary material for: Regulatory T Cells Restrain Interleukin-2- and Blimp-1-Dependent Acquisition of Cytotoxic Function by CD4+ T Cells
Source: Immunity. 2020 Jan 14;52(1):151–166.e6. doi: 10.1016/j.immuni.2019.12.007 (PMC7369640; doi:10.1016/j.immuni.2019.12.007)
Supplement: Table S3. Oligonucleotide Sequences, Related to STAR Methods [file mmc4.xlsx]

## Sheet: Sheet1
Target	Forward primer	Reverse primer
Hprt1	TCAGTCAACGGGGGACATAAA	GGGGCTGTACTGCTTAACCAG
GzmB	CTGGGTCTTCTCCTGTTCTTTG	GACCCTACATGGCCTTACTTTC
Prdm1	GAAGGGAACACGCTTTGGAC	GATTCACGTAGCGCATCCAG
Tbx1	CCAGCACCAGACAGAGATGA	TCCACCAAGACCACATCCAC
Bcl-6	CCTGTGAAATCTGTGGCACTCG	CGCAGTTGGCTTTTGTGAC
Tox	CCATGGACCTGCCAGAGATC	TTCTGCGTTCCCAATCTCTTG
